# Supplementary material for: Systematic Review and Metaanalysis of Worldwide Incidence and Prevalence of Antineutrophil Cytoplasmic Antibody (ANCA) Associated Vasculitis
Source: J Clin Med. 2022 May 4;11(9):2573. doi: 10.3390/jcm11092573 (PMC9106044; doi:10.3390/jcm11092573)
Supplement: Supplementary file 1 [file jcm-11-02573-s001.zip]

Archive with 1 entries (1 files):
- jcm-1692009-supplementary.pdf
